# Supplementary material for: Clinical and Immunological Phenotype of Patients With Primary Immunodeficiency Due to Damaging Mutations in NFKB2
Source: Front Immunol. 2019 Mar 19;10:297. doi: 10.3389/fimmu.2019.00297 (PMC6435015; doi:10.3389/fimmu.2019.00297)
Supplement: Supplementary file 1 [file Table_1.xlsx]

## Sheet: Data
Immunological phenotype in patients with NFkappaB mutations																										1	1 (A1)	2	2 (A2)	3	3 (Fam1506)	4	4 (Nita)	5	5 (B1)	6	6 (B2)	7	7 (B3)	8	8 (B.II.3)	10	10 (Lougaris)	11	11 (I.1)	12	12 (P10/II.2)	13	13 (II.2)
Hypogammaglobulinemia	Hypogammaglobulinemia	[g/l] (/nd)	[UI/ml]		yes/no			yes/no			yes/no			[g/l] (/nd)	[UI/ml]		[g/l] (/nd)	[UI/ml]		[g/l] (/nd)	[UI/ml]		[g/l] (/nd)	[UI/ml]
Age at investigation	Age at investigation	age of 7			pre IVIG IgG, pending			1992			5 years ago			17 years old			2011			age 3 Y			38147				7		7						7		7		7										36
Is this value on IG replacement? (Y/N)	Is this value on IG replacement? (Y/N)	N (pre)			Y			N						no			N			N			N				n		n						n		n		n
IgG	IgG	2.3			615 mg/dl	42156		4.96			7.051	6.15		3.96			2.87			1.66			1.79			↓	195					nv	14.97			↓	2,65			↓	269 (768–1,632)	↓	95 mg/dl (264.1509)	↓	5.5	↓	4.7		nd
IgM	IgM	0.23			8 mg/dl	42156		0.26			0.3	0.35		0.26			0.08			0.24			0.27			↓	<1			↓	<0,1	↓	4	↓	22	↓	24			↓	13 (60–263)	↓	<5 mg/dl (17-178)	↓	<0.2	nv	.7	↓	.2
IgA	IgA	0.36			<5.0 mg/dl	42156		0.16			0.5 gr/dl	0.629		0.06			0.28			no IgA			no IgA			↓	<1			↓	<0,1	nv	157	↓	<1	↓	<2			↓	16 (68–378)	↓	<5 mg/dl (48-337)	↓	0.6	nv	.9	↓	.3
IgE	IgE	low			<0.5 U/ml	42156					2 gr/dl			nd			no IgE			no IgE			no IgE							↓	<4UI/ml		425							↓	0.2					↓	<5		nd
IG-subclasses tested? (with results)	IG-subclasses tested? (with results)				nd			yes, all IgG-subclasses low						yes/IgG1 3,38; IgG2 0,59; IgG3 0,24 , IgG4 0,00			all low			all low			all low
Specific Antibody responses	Specific Antibody responses
Tetanus IgG	Tetanus IgG	2.2						yes			<o.1	low		nd			no response			no response			not tested				nd						not done							nv	1.61 (>0.10)			nv	0.17		0.006		nd
Diphtheria IgG	Diphtheria IgG	unknown						negative						nd			no response			no response			not tested				nd						not done							nv	0.20 (>0.10)
Pneumococcal IgG	Pneumococcal IgG	unknown									4.4 IU	low		nd			23,1 mg/dl			nd			not tested				nd						not done	↓	poor response					↓	no response; <1.5 in all 14 serotypes			nv	101	↓	<5		nd
CMV IgG/IgM	CMV IgG/IgM	n/a												negative			nd			nd			not tested
EBV IgG/IgM	EBV IgG/IgM	n/a												negative			nd			nd			not tested
Measels IgG	Measels IgG	n/a												nd			nd			nd			not tested
Isohemagglutinins	Isohemagglutinins	n/a			negative									nd			nd			nd			no
Hib IgG	Hib IgG																										nd						not done											nv	0.28	nv	>10		nd
Autoantibodies	Autoantibodies	yes/no/nd			yes/no			yes/no			yes/no			yes/no/nd			yes/no/nd			yes/no/nd			yes/no/nd
Coombs	Coombs	no			neg						nr			nd			nd			nd			no
ANA	ANA	positive (low titre)			nd						high	1/320		nd			1:80			nd			yes
ANCA	ANCA	no			nd			negative			normal			nd			nd			nd			no
Thyroid antibodies (state type)	Thyroid antibodies (state type)	no			nd						normal			nd			anti-TPO +			nd			anti-GPO
Anticytokine antibodies	Anticytokine antibodies	nd			nd						high			nd			nd			nd			nd
Other Autoantibodies or complement factors	Other Autoantibodies or complement factors	no
Immunological Analysis (with date/age)	Immunological Analysis (with date/age)	[cells/µl]	%					[cells/µl]	%					[cells/µl]	%		[cells/µl]	%		[cells/µl]	%		[cells/µl]	%
RBC (abs)	RBC (abs)	4.56 X 10*12/L			4,3 T/l			4960000	39.7	Hkt	5.41	minor thalasemia ,alwayas anemia		5,44 Mio/µl			5.1			4.37			4.17		42866
thrombos (abs)	thrombos (abs)	252						213000						467 Tsd/µl			104			465			313
WBC (abs)	WBC (abs)	6.3			17,4 G/l			7570			12250	leucocytosis		12,4 Tsd/µl			8.1			8.8			9.1
ANC (abs) [cells/ml] and [%]	ANC (abs) [cells/ml] and [%]	1.1			5,71 G/l 32%			4080	53.9					8,1 Tsd/µl	65
Platelet count [cells/ml] and [%]	Platelet count [cells/ml] and [%]	252						213000			493	thrombocytosis		467 Tsd/µl
Blood type	Blood type				A pos
T/B/NK cells	T/B/NK cells	[cells/µl]	%		[cells/µl]	%		[cells/µl]	%					[cells/µl]	%		[cells/µl]	%		[cells/µl]	%		[cells/µl]	%
Lymphocytes	Lymphocytes [cells/µl]	4.1			8213	47.2		1495	19.8					3,5 Tsd/µl	28.6		1.64			33			3.68	43		↓	308	nv	1050	↓	917	↑	4196	↑	6140	↑	2371			nv	3000 (1500–7000)	nv	89.8% (60.5-79.8)	↑	2900	↑	5200	↑	3030
CD3+ cells	CD3+ [cells/µl]	5107	92		6340	77.2		1335	89.3					2180	81		1155	76	41681	2829	86	42341	3309	93	42313	↓	250	nv	822	↓	584	↑	2564	↑	5845	↑	2284	↓	36%	↑	2739 (677–2383)			↑	2020	↑	4160	↑	2500
CD3+CD4+ T cells	CD3+CD4+ T cells [cells/µl]	3586	64		3860	47		1069	71.5		0.59			1857	69		813	55		2067	63		1989	60		↓	170	nv	684	↓	210	nv	754	nv	792	↓	423	↓	7,3%	↑	2062 (425–1509)	nv	63.8% (30.3-48.3)	↑	1670	↑	3020	↑	2120
CD3+CD8+ T cells	CD3+CD8+ T cells [cells/µl]	1434	26		2242	27.3		255	17.1		0.14			350	13		337	23		712	22		1008	30		↓	70	↓	105	nv	312	↑	1984	↑	4937	↑	1843	↓	12,8%	↑	628 (169–955)	nv	22.3% (13.8-37.5)	nv	360	nv	1140	nv	400
CD4/CD8 ratio	CD4/CD8 ratio	2.5			1.72			4.19		ratio				5.3			2.41			2.9			1.97
CD19+ B cells	CD19+ B cells [cells/µl]	286	5		345	4.2		60	4	Rituximab				135	5		49	3		230	7		74	2		↓	20	nv	154	nv	271	↓	72	↓	18	↓	20	↑	33,7%	nv	262 (99–527)	↓	4.8% (5.7-19.7)	nv	130	nv	470	↓	55
CD56+CD16+ NK cells	CD56+CD16+ NK cells [cells/µl]	139	3		1470	17.9		100	6.7		0.14			269	10		331	21		169	5		100	2		↓	20	↓	75	↓	55	↓	59	↓	258	↓	64	↑	30%	↓	71 (101–678)	↓	4.5% (4.6-27.8)	nv	310	nv	470	nv	410
CD45RA+ of CD3+CD4+	CD45RA+ of CD3+CD4+	2145	42			83.7		75.2						2156	66.9		nd									↓	43	nv	191				nd	nv	178	↓	1,9%	↓	1,9%			↑	85.8% (34.3-74.6%)		87	↑	91%	↑	79
T cell recepter repertoire	T cell recepter repertoire																									nv		nv					nd	nv		nv		nv										nv
T cell spectratyping	T cell spectratyping																									nv	normal	nv	normal					nv	normal	nv	normal	nv	normal		nd							nv	normal
TCR-variable β chain: 24 marker panel	TCR-variable β chain: 24 marker panel																																		Vb 22 expansion in CD8
B cell subset	B cell subset	[cells/µl]	%		[cells/µl]	%		%						[cells/µl]	%		[cells/µl]	%		[cells/µl]	%		[cells/µl]	%
IgM+IgD+ [cells/µl] and [%]out of CD19+	IgM+IgD+ [cells/µl] and [%]out of CD19+					nd								119	3.7		nd								42611
IgM-IgD- [cells/µl] and [%] out of CD19+	IgM-IgD- [cells/µl] and [%] out of CD19+					nd											nd
naive B cells*	IgD+CD27- of CD19+ (naive B cells)		96		nd	62.57											nd				94			96									nd							↑	nd	nv	60.5% (33.8-79.6)	↑	98	↑	95	↑	95.7
switched memory**	IgD-CD27+ (switched memory B cells)		<1		nd	0.19								0	0		nd				2.5			3.4		↓	0 %	↓	0 %				nd							↓	1.9% (2.3–31.8)	↓	0.4% (2.7-20.6)	↓	1	↓	1	↓	1.8
marginal zone/nonswitched mem***	IgD+CD27+ (marginal zone/nonswitched memory)		4		nd	7.8								3	0.1		nd				2.5			0.1		↓	0 %	↓	0 %				nd							↓	0.7% (1.7–29.3)	↓	2.0% (3.5-24.1)	↓	1	↓	4	↓	2.6
CD21-CD38- B cells [cells/µl] and [%]	CD21-CD38- B cells [cells/µl] and [%]				nd	7.93		16.27						3	0.1		nd							3.5
Other B cell markers:	Other B cell markers:							CD19+ B-cells: 1,8%	CD19+ B-cells from Lympho 0,9%					CD19+lymphocytes 126cells/µl (3,9%)
Activation and differentiation markers	Activation and differentiation markers	[cells/µl]	%	[% of CD3+]	[cells/µl]	%		%	/µl					[cells/µl]	%		[cells/µl]	%	[% of CD3+]	[cells/µl]	%	[% of CD3+]	[cells/µl]	%	[% of CD3+]
αβTCR+ [cells/µl] [%] and [% of CD3+]	αβTCR+ [cells/µl] [%] and [% of CD3+]		99					98.6						2776	86.1		nd
γδTCR+ [cells/µl] [%]and [% of CD3+]	γδTCR+ [cells/µl] [%]and [% of CD3+]		1					1.3						39	1.2		nd																									nv	1.7% (0.5-21.5)
CD4-CD8- in αβTCR [cells/µl] and [%]	CD4-CD8- in αβTCR [cells/µl] and [%]							0.2									nd
HLA-DR+ out of CD3+ [cells/µl] and [%]	HLA-DR+ out of CD3+ [cells/µl] and [%]		6			4.8		14.4									nd			48	2
HLA-DR+ out of CD3+CD4+ [cells/µl] and [%]	HLA-DR+ out of CD3+CD4+ [cells/µl] and [%]					2.8		7.1									nd
CD45RO+ [cells/µl] and [%]out of CD3+CD4+	CD45RO+ [cells/µl] and [%]out of CD3+CD4+					9.2		15.6						392	12.2		nd
CD31+ out of CD4+CD45RO- ("recent thymic emigrants") [cells/µl] and [%]	CD31+ out of CD4+CD45RO- ("recent thymic emigrants") [cells/µl] and [%]													1669	51.8		nd																									↑	66.5% (21.1-63.5)
CD25+CD127loCD45RO+ out of CD4+ (Tregs) [cells/µl] and [%]	CD25+CD127loCD45RO+ out of CD4+ (Tregs) [cells/µl] and [%]																nd
HLA-DR+ out of CD3+CD8+ [cells/µl] and [%]	HLA-DR+ out of CD3+CD8+ [cells/µl] and [%]					8.5		38.9									nd
CD57+ out of CD3+CD8+ [cells/µl] and [%]	CD57+ out of CD3+CD8+ [cells/µl] and [%]							33.9									nd
Naive CD8+	Naive CD8+	1175	23					18.77									nd	57		791	57																					↑	92.0% (26.7-72.9)
Memory CD8+ (CD28+CD27+CD45RA- out of CD3+CD8+) [cells/µl] and [%]	Memory CD8+ (CD28+CD27+CD45RA- out of CD3+CD8+) [cells/µl] and [%]							18.58									nd																									↓	4.0% (6.0-53.6)
Early effector CD8+ (CD28-CD27+ out of CD3+CD8+) [cells/µl] and [%]	Early effector CD8+ (CD28-CD27+ out of CD3+CD8+) [cells/µl] and [%]							13.9						22	0.7		nd
Late effector CD8+ (CD28-CD27- out of CD3+CD8+) [cells/µl] and [%]	Late effector CD8+ (CD28-CD27- out of CD3+CD8+) [cells/µl] and [%]							46.8						9	0.3		nd
NK cells	NK cells
NK cell cytotoxic activity	NK cell cytotoxic activity	nd			nd									normal (26%)			nd			nd			na									nv	normal									↓	decreased
NK cell degranulation	NK cell degranulation	nd			nd			0.1604									nd			nd			na									nv	normal									↓	decreased
Comments/Other tests: Please feel free to append this as you see fit and feel free to include additional immunological findings (i.e. lymphocyte proliferation assay, NK cell cytotoxicity assay)	Comments/Other tests: Please feel free to append this as you see fit and feel free to include additional immunological findings (i.e. lymphocyte proliferation assay, NK cell cytotoxicity assay)				-slightly decreased TH17 -Vb normal -slightly decreased proliferation(?)
Endocrine studies	Endocrine studies	result	units											result	units		result	units		result	units		result	units
ACTH	ACTH																nd			na
baseline (ng/L)	baseline (ng/L)	<3	ng/L		<1.0 pg/ml									nd			nd	ng/L		na	ng/L			ng/L
post-CRF test (corticotropin releasing factor) (ng/L)	post-CRF test (corticotropin releasing factor) (ng/L)	nd	ng/L		2.6 pg/ml									nd			nd	ng/L		na	ng/L			ng/L
Cortisol, baseline (and/or post stimulation if applicable)	Cortisol, baseline (and/or post stimulation if applicable)	<28 (both)	nmol/L		<1.5 nmol/l									nd			nd	nmol/L		na	nmol/L		9.38	µg/dl
Thyroid studies, baseline	Thyroid studies, baseline
TSH	TSH	18.5	µU/ml		6.5 µU/ml			1,7µU/ml			2.07			2.1	µU/ml		1.79	µU/ml		2.965	µU/ml		2.42	µU/ml
Free T4	Free T4	2.66	pmol/l		13.3 pmol/l			11,3pmol/l						nd			13.5	pmol/l		17.9	pmol/l		0.67	pmol/l
Prolactin	Prolactin	192	mU/l		908 µIU/ml									nd			na	µIU/ml		na	µIU/ml		7.35	ng/ml	(3,2-13,5)
Growth hormone	Growth hormone	0.45	ng/ml		1.7 ng/ml									nd			na	ng/ml		na	ng/ml		0.112	ng/ml	>8, low on stimulation
Others (i.e. FSH, LH, testosterone, TSH, IGF-1); include units or state test was normal)	Others (i.e. FSH, LH, testosterone, TSH, IGF-1); include units or state test was normal)	IGF-1 - 18.7nmol/L			IGF1, IGFBP3, LH, FSH, Testosteron, Östradiol normal																				IGF-1, IGF-BP3 low
Biopsies (yes/no; organ and findings)	Biopsies (yes/no; organ and findings)	no												no
					yes, gut
Any additional comments:	Any additional comments:
TLR1-8 stimulation with measures of IL-1b, IL-6, and TNF-a production	TLR1-8 stimulation with measures of IL-1b, IL-6, and TNF-a production																																								normal
CD19+/BAFFR+ % of CD19+	CD19+/BAFFR+ % of CD19+
CD19+/TACI+ (CD267) % of CD19+	CD19+/TACI+ (CD267) % of CD19+
T-Cell Proliferation	T-Cell Proliferation
Mitogens (PHA, ConA, PWM)	Mitogens (PHA, ConA, PWM)																									↓	<20 %							↓	50 %	nv	normal					nv	normal
pSTAT5 Tyrosine Phosphorylation, CD4+ T cells	pSTAT5 Tyrosine Phosphorylation, CD4+ T cells
Tetanus Antigen	Antigen stimulation: Tetanus Antigen																																	↓	<1%	nv	normal
Candida Antigen	Antigen stimulation: Candida																																	↓	<1%
PBMCs +Anti-CD3 Ab alone	PBMCs -Anti-CD3 Ab alone																																									nv	normal
+Anti-CD3 Ab+Anti-CD28 Ab	-Anti-CD3 Ab+Anti-CD28 Ab
+Anti-CD3 Ab+IL-2	- Anti-CD3 Ab+IL-2 % CD3+ proliferating																																									nv	normal
Other populations:	Other populations:
FoxP3+Tregs	FoxP3+Tregs																nd																												nd	↓	3,7 %	↓
TfH cells	TfH cells																																															↓	0,93%
CD4+CXCR5+ Tfh cells (% of CD3+ cells)	CD4+CXCR5+ Tfh cells (% of CD3+ cells)
CD4+CXCR5Hi Tfh cells (% of CD3+ cells)	CD4+CXCR5Hi Tfh cells (% of CD3+ cells)
CD4 cTfh (% CD4 T cells)	CD4 cTfh (% CD4 T cells)
Th17	Th17																																															↓	0.07
NKT cells	NKT cells
MAIT (CD161+Va7.2+CD8+ T cells)	MAIT (CD161+Va7.2+CD8+ T cells)
*IgD+CD27- of CD19+
**IgD-CD27+
***IgD+CD27+
[truncated: 62 more columns]
